# Supplementary material for: Prostaglandin in the ventromedial hypothalamus regulates peripheral glucose metabolism
Source: Nat Commun. 2021 Apr 20;12:2330. doi: 10.1038/s41467-021-22431-6 (PMC8058102; doi:10.1038/s41467-021-22431-6)
Supplement: Supplementary file 4 — Source Data [file 41467_2021_22431_MOESM4_ESM.xlsx]

## Sheet: Figure 1
panels	groups	subgroups	data
d	sal	PI (18:0/20:4)	96.7	71.2	91.5	140.6
		PI (18:1/20:4)	104.5	88.3	102.2	105.1
		PI (16:0/20:4)	112.9	83.5	86.1	117.5
		PE (18:0/20:4)	108.9	93	86.3	111.8
		PE (18:0/22:4)	101.4	120.2	79.7	98.7
		PE (p18:0/20:4)	97.5	100.9	91.3	110.2
		PE (p18:1/16:0)	108.3	76.8	99.9	115
		PE (18:0/16:1)	130.2	61.9	51.3	156.6
		PS (18:0/16:0)	102.9	92.2	101.3	103.7
		PS (18:0/20:4)	90.2	89	102.3	118.5
		PS (18:0/22:6)	98.4	73.9	116.2	111.5
	glc	PI (18:0/20:4)	30	68.2	46.7	79.5
		PI (18:1/20:4)	34.4	61	56.2	54.3
		PI (16:0/20:4)	126.6	103.6	62.7	65.6
		PE (18:0/20:4)	76.9	96.7	55.1	63.2
		PE (18:0/22:4)	136.9	94	70.7	96.3
		PE (p18:0/20:4)	45.4	105.2	58.8	81.2
		PE (p18:1/16:0)	170.8	99.1	69	77.6
		PE (18:0/16:1)	256	91.2	53.6	38.3
		PS (18:0/16:0)	82	113.1	52.9	92.5
		PS (18:0/20:4)	119.1	98	103	77.8
		PS (18:0/22:6)	88.2	93.3	66.3	71.9
e	sal	PI (18:0/20:4)	99.6	93.3	93.8	113.2
		PI (18:1/20:4)	127.5	116	72.4	84.1
		PI (16:0/20:4)	112.2	85.7	98.2	103.9
		PE (18:0/20:4)	107.4	90.6	97	104.9
		PE (18:0/22:4)	96.5	124	84.8	94.7
		PE (p18:0/20:4)	95.5	100.5	93.6	110.4
		PE (p18:1/16:0)	106.3	80.2	105.3	108.2
		PE (18:0/16:1)	126.7	64.2	61.4	147.7
		PS (18:0/16:0)	98.5	91.7	109.4	100.4
		PS (18:0/20:4)	98.3	86.4	88.6	126.7
		PS (18:0/22:6)	101.3	64.3	125.3	109.1
	glc	PI (18:0/20:4)	57.4	85.9	68.2	69.1
		PI (18:1/20:4)	61	66.8	73.5	78.9
		PI (16:0/20:4)	99	95.1	74.6	65.5
		PE (18:0/20:4)	68.9	86	75.3	52.4
		PE (18:0/22:4)	117.1	85.8	88.6	77.8
		PE (p18:0/20:4)	38.2	97.5	73.8	80.8
		PE (p18:1/16:0)	145.7	89.6	82.8	79.1
		PE (18:0/16:1)	228.6	78.6	65.9	43.6
		PS (18:0/16:0)	81.4	84.6	73.8	95.8
		PS (18:0/20:4)	105.7	109.9	91.9	78.1
		PS (18:0/22:6)	78	80.4	67.8	71.8
g	sal	AA(20:4)	109	91.3	100.4	99.3
		OA(18:1)	147	83.3	79.9	89.7
		PA (16:0)	124.1	72.6	78.7	124.6
		SA (18:0)	87.1	82.7	77.6	152.6
	glc	AA(20:4)	71.3	76.3	105.3	117.6
		OA(18:1)	54.6	73.5	102.3	157.1
		PA (16:0)	87.2	108.6	108.8	116.7
		SA (18:0)	64.9	107.9	146	126.1
h	sal	AA(20:4)	111.9	108.8	98.3	80.9
		OA(18:1)	136.5	96.5	92.8	74.2
		PA (16:0)	110.8	107.7	83.5	98
		SA (18:0)	83	100.7	75.6	140.7
	glc	AA(20:4)	96.8	85.7	116.6	96.1
		OA(18:1)	94.2	81.7	115.2	106.1
		PA (16:0)	146.3	127.3	133.9	79.7
		SA (18:0)	79.7	116	153.6	102
j	Saline		1.307	0.554083	1.29905	0.890774	0.949099
	Glucose		1.85048	2.30647	2.61135	2.69088	1.70997
k	Saline		0.8438	0.624796	1.30625	1.26213	0.80682
	Glucose		2.5493	1.94359	1.67381	3.98796	1.36793
l	Saline		0	0	0	4
	Glucose		6.4212	11.0655	15.2314	9.677	12.7629
m	Saline		1.16118	0.857886	1.65945	0.987868	0.333622
	Glucose		1.78076	3.2149	3.07626	4.42808	1.7201

## Sheet: Figure 2
panels	groups	subgroups	data
a (major)	vehicle	-30	126	141	130	169	162	134	127
		0	111	116	126	161	141	129	119
		15	228	234	255	285	271	289	264
		30	144	154	158	222	208	193	209
		60	130	156	155	165	141	154	139
		120	122	109	106	126	103	105	114
	MAFP	-30	153	137	120	119	140	139	156
		0	152	140	124	122	160	128	200
		15	339	394	322	329	354	287	418
		30	271	343	198	195	280	193	446
		60	251	199	117	128	200	134	420
		120	118	15	101	106	128	111	196
a (AUC)	vehicle		17002.5	18135	18480	21682.5	19237.5	19725	19230
	MAFP		27157.5	24082.5	18510	19177.5	25650	18967.5	42585
b	vehi	0	2.51232	0.59706	0.476005	0.389537	0.83917	0.324687
		15	3.87419	1.85084	1.12884	1.14181	2.65499	0.657588
		30	2.97925	1.32771	0.821876	0.627324	1.33204	0.61003
	MAFP	0	0.428448	2.07566	1.69952	1.00346	0.242542	0.601383
		15	0.419801	3.49373	2.79766	2.55556	0.519239	0.929961
		30	0.519239	3.20406	1.50065	1.6217	0.480329	1.01643
c (major)	vehicle	-30	159	128	127	130	149	136	134
		0	141	115	107	105	151	124	115
		15	264	228	264	281	289	250	259
		30	209	127	161	178	202	149	211
		60	136	122	144	148	137	140	155
		120	144	113	110	112	133	119	126
	Indomethacin	-30	141	136	128	131	128	139
		0	118	136	144	131	118	136
		15	310	328	321	331	303	259
		30	243	226	232	226	240	257
		60	212	138	160	126	164	154
		120	106	110	134	105	113	115
c (AUC)	vehicle		20160	16020	18165	19027.5	20167.5	17902.5	20250
	Indomethacin		23722.5	20535	22335	19852.5	21600	21067.5
d	vehi	0	0.59706	0.389537	0.83917	1.24989	0.350627	1.08993
		15	1.2326	1.14181	1.60009	2.40856	1.22828	2.56853
		30	1.09857	1.32771	1.5093	1.55253	0.58409	1.5093
	Indomethacin	0	0.428448	2.07566	1.69952	1.00346	0.242542	0.601383
		15	0.419801	3.49373	2.79766	2.55556	0.519239	0.929961
		30	0.519239	3.20406	1.50065	1.6217	0.480329	1.01643
e	vehicle	-30	78	69	86	73	68
		0	66	91	109	95	76
		30	152	176	201	159	161
		60	152	156	178	149	155
		120	139	133	136	135	119
	Indomethacin	-30	85	78	71	54	89	50
		0	95	95	82	73	106	81
		30	202	148	161	136	197	176
		60	185	217	171	179	216	175
		120	204	185	159	183	179	154
g	PBS sal	dmVMH	10	10	8
		cVMH	5	2	2
		vlVMH	6	6	4
	PBS glc	dmVMH	15	21	35
		cVMH	8	8	7
		vlVMH	15	14	19
	MAFP sal	dmVMH	10	6	10
		cVMH	6	4	6
		vlVMH	4	5	2
	MAFP glc	dmVMH	15	9	7
		cVMH	6	6	10
		vlVMH	15	11	25
	indo sal	dmVMH	7	11	5
		cVMH	3	7	3
		vlVMH	4	4	2
	indo glc	dmVMH	9	15	8
		cVMH	7	5	5
		vlVMH	15	14	11
h	PBS sal		38	34	28
	PBS glc		14	23	20
	MAFP sal		42	40	30
	MAFP glc		15	21	23
	indo sal		38	28	37
	indo glc		17	22	22

## Sheet: Figure 3
panels	groups	subgroups	data
a (major)	GFPsf1	0	63	68	62	43	40	61
		15	180	218	263	181	153	190
		30	253	240	186	235	203	241
		60	157	114	104	193	151	159
		120	57	62	64	98	52	70
	cPLA2KDsf1	0	42	42	45	47	49	47
		15	260	240	162	207	165	198
		30	274	225	223	291	216	223
		60	230	150	181	226	242	164
		120	123	62	74	76	63	79
a (AUC)	GFPsf1		17640	16170	15195	19950	15517.5	17985
	cPLA2KDsf1		24420	17587.5	18150	22455	20482.5	18090
b (major)	GFPsf1	0	167	125	119	112	111
		15	162	112	84	83	107
		30	86	127	84	75	68
		60	55	107	82	68	60
		120	72	90	110	81	82
	cPLA2KDsf1	0	154	104	124	150	125	130
		15	125	106	126	115	132	118
		30	110	95	129	127	111	92
		60	115	109	108	137	121	90
		120	114	114	88	134	125	94
b (AUC)	GFPsf1		10252.5	12990	11032.5	9262.5	9127.5
	cPLA2KDsf1		14100	12832.5	13222.5	15892.5	14610	11685
c	GFPsf1	0	96	74	96	95	74	79	70	83	56
		30	141	118	128	116	95	108	132	170	121
		60	147	128	125	117	109	110	157	143	174
		120	118	115	128	135	114	100	142	117	139
	cPLA2KDsf1	0	69	74	72	72	71	84
		30	140	188	136	131	148	174
		60	137	196	191	160	191	180
		120	131	160	178	149	141	148
d	GFPsf1	0	141	180	168	130	145	135
		15	241	149	229	264	283	225
		30	329	242	351	324	352	256
		60	341	253	246	327	362	227
		120	273	173	136	307	302	227
	cPLA2KDsf1	0	123	125	129	178	139	135
		15	160	207	215	261	249	250
		30	344	257	262	354	337	276
		60	340	264	256	385	335	282
		120	309	269	207	263	280	256
e	GFPsf1	-120	98	94	125	100	141	148	116
		-5	95	102	127	106	142	131	102
		5	106	103	143	101	153	130	117
		10	123	87	134	109	112	139	103
		20	102	104	113	101	92	116	104
		30	84	112	119	103	115	101	106
		40	90	101	114	129	127	129	111
		50	113	115	106	118	109	132	100
		60	120	101	100	117	121	125	117
		70	120	96	91	112	120	109	100
		75	118	107	120	107	117	142	102
		80	115	114	115	96	129	127	107
		90	112	150	128	114	109	112	116
		100	141	101	117	111	115	117	115
		110	117	119	113	116	110	121	112
	cPLA2KDsf1	-120	180	127	105	135	107	112	134
		-5	127	116	111	132	110	121	119
		5	104	139	129	137	119	113	114
		10	108	142	103	133	119	110	113
		20	128	148	117	110	89	114	102
		30	121	137	112	116	101	104	105
		40	103	112	100	117	108	111	120
		50	107	122	102	124	112	112	113
		60	121	123	103	116	108	111	127
		70	112	112	109	114	108	114	124
		75	112	133	112	120	104	117	127
		80	134	135	126	127	108	103	115
		90	121	135	116	124	115	116	121
		100	129	140	123	120	110	113	115
		110	132	141	113	112	106	107	126
f	GFPsf1	5	11.1	8	5.3	11.2	5.3	4.9	9.8
		10	8.9	18	15.8	11.2	7.4	4.9	10.8
		20	11.1	28	15.8	16.9	18	6.9	11.8
		30	16.7	29	15.8	22.5	21.1	14.7	11.8
		40	22.2	33	16.9	22.5	22.2	14.7	14.8
		50	27.8	34	21.1	22.5	23.2	14.7	15.7
		60	27.8	38	24.3	22.5	23.2	14.7	17.7
		70	27.8	43	34.9	22.5	23.2	17.6	18.7
		75	27.8	43	34.9	22.5	23.2	17.6	18.7
		80	27.8	46	34.9	22.5	23.2	17.6	20.7
		90	27.8	42	34.9	28.1	27.5	17.6	22.6
		100	27.8	37	31.7	28.1	27.5	19.6	22.6
		110	22.2	41	31.7	30.3	29.6	19.6	22.6
	cPLA2KDsf1	5	17.4	9.2	3.6	4.8	4.9	4.6	4.4
		10	29.1	6.5	7.3	14.3	4.9	4.6	5.3
		20	23.3	3.7	12.7	14.3	14.6	13.8	7.9
		30	19.8	2.8	13.6	14.3	17.5	15.7	11.5
		40	23.3	4.6	18.2	14.3	19.4	15.7	11.5
		50	27.9	4.6	21.8	14.3	19.4	18.5	12.4
		60	27.9	4.6	25.5	14.3	19.4	18.5	12.4
		70	27.9	4.6	29.1	14.3	19.4	18.5	12.4
		75	27.9	4.6	29.1	14.3	19.4	18.5	12.4
		80	27.9	3.7	30	13.3	19.4	18.5	12.4
		90	25.6	2.8	29.1	13.3	19.4	16.6	13.2
		100	25.6	2.8	29.1	13.3	19.4	17.5	13.2
		110	25.6	1.8	29.1	13.3	19.4	17.5	13.2
g	GFPsf1		26.7	41.8	33.6	26.3	26.2	18.4	21.4
	cPLA2KDsf1		26.5	3.1	29.3	13.5	19.4	17.7	12.9
h	GFPsf1		30	25.3	27.7	24.1	28.3	19.4	24.7
	cPLA2KDsf1		30.9	12.1	18.2	19.4	19.6	20.3	16.5
i	GFPsf1		15.3	16.3	15.5	13.5	19.5	15.6	14.8
	cPLA2KDsf1		16.5	7.7	13.8	14	14.5	12.1	12.8
j	GFPsf1	Basal	11.8	13.2	14.9	13.3	9.5	14.5	15.9
		clamp	3.3	-16.5	-5.9	-2.1	2.1	0.9	3.3
	cPLA2KDsf1	Basal	12.4	7.1	13.9	14.6	9.6	17.8	12.9
		clamp	4.4	9	-11	5.9	0.2	2.6	3.6
k	GFPsf1		72.2	224.7	139.4	116.1	77.7	93.4	79.4
	cPLA2KDsf1		64.3	0	179.4	59.8	98.2	85.5	72.1
l	GFPsf1		114	192.3	239.8	175	84.1	222.2
	cPLA2KDsf1		199.8	55.4	160	57	64	23.3	36.5
m	GFPsf1		15.7	1.1	3.1	1.4	8.2	3
	cPLA2KDsf1		0	6.2	0	0	23.4	0.3	0.9
n	GFPsf1		395.3	167.6	175.4	121.8	126.7	112.6
	cPLA2KDsf1		574.9	92.5	195.9	72.5	129.4	148	100.5
p	GFPsf1 sal	dmVMH	5	9	6
		cVMH	3	5	6
		vlVMH	6	12	5
	GFPsf1 glc	dmVMH	34	32	34
		cVMH	10	15	11
		vlVMH	22	26	31
	cPLA2KDsf1 sal	dmVMH	6	6	7
		cVMH	5	2	4
		vlVMH	2	1	16
	cPLA2KDsf1 glc	dmVMH	4	10	5
		cVMH	3	2	4
		vlVMH	17	21	28
q	GFPsf1 sal		25	17	34
	GFPsf1 glc		51	42	42
	cPLA2KDsf1 sal		14	16	23
	cPLA2KDsf1 glc		37	53	36

## Sheet: Figure 4
panels	groups	subgroups	data
b	RCD	AA(20:4)	109	91.3	100.4	99.3	105.7	101.1	93.2
		OA(18:1)	147	83.3	79.9	89.7	88	120.9	91.1
		PA (16:0)	124.1	72.6	78.7	124.6	95.2	102.9	101.9
		SA (18:0)	87.1	82.7	77.6	152.6	103.4	95.1	101.5
	HFD	AA(20:4)	105.4	122.7	102	114.2	90.7
		OA(18:1)	99.6	119.3	116	137.3	115.9
		PA (16:0)	95.4	222.9	107.2	97.6	94.8
		SA (18:0)	106.4	123.4	131.3	138.3	124.7
c	RCD	AA(20:4)	111.9	108.8	98.3	80.9	115.7	98	86.2
		OA(18:1)	136.5	96.5	92.8	74.2	94.9	117.1	88
		PA (16:0)	110.8	107.7	83.5	98	104.5	95.2	100.3
		SA (18:0)	83	100.7	75.6	140.7	106	83.4	110.6
	HFD	AA(20:4)	140.3	121.4	113.6	136.7	103.3
		OA(18:1)	127.8	125.3	136.6	170.2	124.4
		PA (16:0)	149	191.3	107.6	104.6	94
		SA (18:0)	131.5	131	119.4	132.2	112.2
e	RCD	PI (18:0/20:4)	96.7	71.2	91.5	140.6	122.8	97.7	79.5
		PI (18:1/20:4)	104.5	88.3	102.2	105.1	96.9	85.3	117.8
		PI (16:0/20:4)	112.9	83.5	86.1	117.5	94	110.7	95.2
		PE (18:0/20:4)	108.9	93	86.3	111.8	171.5	47.6	80.9
		PE (18:0/22:4)	101.4	120.2	79.7	98.7	57.3	65.3	177.3
		PE (p18:0/20:4)	97.5	100.9	91.3	110.2	133.4	75.2	91.3
		PE (p18:1/16:0)	108.3	76.8	99.9	115	71	103.2	125.8
		PE (18:0/16:1)	130.2	61.9	51.3	156.6	50.4	102.1	147.5
		PS (18:0/16:0)	102.9	92.2	101.3	103.7	97.8	144.3	57.9
		PS (18:0/20:4)	90.2	89	102.3	118.5	78	117.2	104.8
		PS (18:0/22:6)	98.4	73.9	116.2	111.5	107.6	70	122.4
	HFD	PI (18:0/20:4)	46.1	64.1	75.3	86.2	52.6
		PI (18:1/20:4)	51.6	57.9	69	54.4	55.9
		PI (16:0/20:4)	87.6	105.2	80.4	121.4	70.6
		PE (18:0/20:4)	63.7	92.1	47.4	67.3	41.2
		PE (18:0/22:4)	148.5	96.6	56.5	59.1	48.9
		PE (p18:0/20:4)	35.1	90.7	66.5	69.5	51.9
		PE (p18:1/16:0)	128.6	118.2	95.9	97.8	101.1
		PE (18:0/16:1)	223.4	133.6	96.4	111.8	76.2
		PS (18:0/16:0)	68.1	89.9	118.9	121.7	104.6
		PS (18:0/20:4)	125.7	96	90.1	104	96.2
		PS (18:0/22:6)	66	71.8	74.6	102.2	72.6
f	RCD	PI (18:0/20:4)	99.6	93.3	93.8	113.2	139.9	86.5	73.6
		PI (18:1/20:4)	127.5	116	72.4	84.1	119.1	82.5	98.5
		PI (16:0/20:4)	112.2	85.7	98.2	103.9	108.1	98.6	93.3
		PE (18:0/20:4)	107.4	90.6	97	104.9	164.8	46.5	88.8
		PE (18:0/22:4)	96.5	124	84.8	94.7	48.3	70.7	180.9
		PE (p18:0/20:4)	95.5	100.5	93.6	110.4	138.3	76	85.7
		PE (p18:1/16:0)	106.3	80.2	105.3	108.2	71.2	117.2	111.6
		PE (18:0/16:1)	126.7	64.2	61.4	147.7	67.8	100	132.3
		PS (18:0/16:0)	98.5	91.7	109.4	100.4	88.5	154.2	57.3
		PS (18:0/20:4)	98.3	86.4	88.6	126.7	59.9	120.5	119.6
		PS (18:0/22:6)	101.3	64.3	125.3	109.1	88.3	74	137.7
	HFD	PI (18:0/20:4)	71	65.4	70.2	96.6	60.8
		PI (18:1/20:4)	76.6	55.4	68.9	63.7	61.2
		PI (16:0/20:4)	111.4	100.7	75	126.7	66
		PE (18:0/20:4)	79.5	84.7	47.6	60.4	39.4
		PE (18:0/22:4)	149.8	88.7	65	67.1	58.6
		PE (p18:0/20:4)	43.4	92.9	72.5	73.7	58.8
		PE (p18:1/16:0)	160.4	106.5	125.9	118	120.7
		PE (18:0/16:1)	271.2	117.8	113.1	130.1	81.9
		PS (18:0/16:0)	77.4	79.8	120.8	112.4	108.6
		PS (18:0/20:4)	105.1	111.7	93.1	100.3	106.6
		PS (18:0/22:6)	59.9	68.3	68.8	82.6	68.7
g	RCD		6.47	8.42	5.19	7.2	8.03
	HFD		23.08	10.58	7.21	13.66	11.79
h	RCD		0	-0.7	3.6	0.11	0.11
	HFD		0	13.6	-2.3	-5.7	1.4
j	RCD		1.28752	0.877325	0.821141	1.01402
	HFD		2.08325	3.84196	1.40256
k	RCD		0.553426	1.07808	1.68612	0.682374
	HFD		1.72252	0.858544	1.43297
m	RCD		1.669	0.8	0.532
	HFD		2.348	1.478	1.355
n	RCD		3	0	0
	HFD		7.227	4.538	12.678
o	RCD		1.298	0.969	0.733
	HFD		1.635	1.268	1.593
p	RCD		1.144	1.017	0.839
	HFD		1.688	1.767	1.795
q	RCD		0.9	1.427	0.673
	HFD		2.165	1.326	2.374
r	RCD		1.136	1.243	0.621
	HFD		2.644	1.647	2.397
s	RCD		1.213	0.865	0.923
	HFD		1.377	1.373	1.571

## Sheet: Figure 5
panels	groups	subgroups	data
a	GFPsf1	0	32.3	25.5	29.8	34.8	33.6	27.09	28.35	32.5	29.5	30.9	25.1
		1	31.5	26.7	32.1	39.7	37.6	30	24.8	33	29.1	31	30.4
		2	32.5	28.2	33.9	42	39.4	32	25.5	35	29.8	33.5	33.3
		3	34.3	28.9	37.1	45.9	41.5	34.7	26.7	38	31.6	37.1	33.4
		4	34.4	30.6	39.2	46.2	42.8	36.3	28.3	39.1	31	37	34.5
		5	34.1	30	35.3	42.3	39	35.1	29.8	40.7	30.3	40	34.4
		6	41.1	30.9	37	44.8	39	36.8	30.4	39.1	31.1	40.1	35
		7	40.7	29.8	37	44.5	37.5	37.3	31.5	38.4	31.4	40.7	38.4
		8	38.2	30.5	39	46.5	39.4	38.7	32.2	37.5	31.7	39.2	39.9
	cPLA2KDsf1	0	36.3	32	25.4	32.5	30.5	32.8	31.1	29	31.22	29.14	29.5	32.4
		1	38.5	34.5	28.1	34.6	31.1	34.2	33.9	31.5	35.7	31.9	30.9	33.5
		2	40.4	34.4	30.1	35.3	30.7	33.2	35.5	34.9	36.8	30	30.2	33.3
		3	37	34.9	30.6	35.2	30.5	34.1	38.3	39	38.8	31.1	31.1	35.5
		4	36.6	36	30.8	36	32.4	34.4	38.1	38.8	40	32.9	32	35.4
		5	34.4	36.2	31.4	37.5	34.1	35.5	37.4	36	39.1	34.8	35.7	37
		6	34.5	36	31.7	36.4	32.5	35.4	38.5	37	39.5	34	35.8	37.1
		7	36	32.3	32.3	36	33.4	36.8	37.9	38.4	41.9	33.9	35.5	37.1
		8	35.7	33.1	32.3	37.6	34.3	36.7	41	41	40.5	34.6	35.2	37.8
b (major)	GFPsf1	0	35	52	62	67	76	81	98	52	87	68
		15	237	309	206	285	292	396	434	354	305	379
		30	321	412	192	315	335	213	380	297	282	500
		60	249	390	119	312	347	173	303	329	238	317
		120	145	166	44	139	196	92	135	179	157	143
	cPLA2KDsf1	0	64	62	54	58	61	56	46	107	55	69	61	62
		15	190	183	124	188	285	228	222	334	257	224	316	345
		30	223	177	145	149	315	288	149	407	289	173	302	358
		60	150	94	135	87	289	318	128	327	249	127	257	288
		120	94	69	109	45	135	176	75	174	84	102	90	193
b (AUC)	GFPsf1		26595	36825	14550	30075	33982.5	21885	33480	32557.5	26992.5	36000
	cPLA2KDsf1		17917.5	13492.5	14872.5	11872.5	28875	29910	15037.5	34905	24495	16545	26257.5	32445
c (major)	GFPsf1	0	139	153	154	135	167	134
		15	110	125	120	153	123	81
		30	110	114	103	88	107	45
		60	120	120	112	77	92	39
		120	92	126	128	80	108	46
	cPLA2KDsf1	0	148	133	111	132	133	159	131	143
		15	112	86	105	121	117	139	114	124
		30	116	79	108	102	108	107	101	95
		60	110	71	131	107	123	62	112	105
		120	101	86	120	123	149	26	90	126
c (AUC)	GFPsf1		13327.5	14767.5	14152.5	11152.5	12885	6367.5
	cPLA2KDsf1		13380	9840	14332.5	13605	15187.5	9255	12705	13575
e	GFPsf1 sal	dmVMH	6	1	3
		cVMH	2	2	1
		vlVMH	7	18	16
	GFPsf1 glc	dmVMH	2	3	5
		cVMH	1	2	3
		vlVMH	3	18	15
	cPLA2KDsf1 sal	dmVMH	2	2	3	10
		cVMH	2	2	1	1
		vlVMH	15	18	2	14
	cPLA2KDsf1 glc	dmVMH	16	0	1	1
		cVMH	0	1	2	0
		vlVMH	49	20	19	21
f	GFPsf1 sal		14	4	5
	GFPsf1 glc		7	7	5
	cPLA2KDsf1 sal		8	6	1	6
	cPLA2KDsf1 glc		31	16	15	16
g	GFPsf1	-120	221	111	163	159	121	116
		-5	189	119	143	139	107	111
		5	186	112	144	135	101	98
		10	186	137	115	123	88	91
		20	165	163	103	114	143	126
		30	169	165	114	113	114	130
		40	144	164	122	134	115	129
		50	127	158	118	117	109	123
		60	126	154	125	104	105	115
		70	132	134	118	115	137	124
		75	138	128	115	120	112	114
		80	141	113	129	127	116	118
		90	124	130	128	122	120	118
		100	119	132	119	127	118	131
		110	122	132	118	129	132	132
	cPLA2KDsf1	-120	201	120	133	182	174	100	105
		-5	173	107	124	163	172	106	112
		5	193	105	120	161	162	102	91
		10	187	108	106	184	139	115	88
		20	161	110	93	150	130	104	96
		30	155	110	120	98	128	121	106
		40	145	121	119	110	117	131	122
		50	128	109	123	117	97	143	141
		60	123	131	122	121	132	139	133
		70	142	133	124	107	131	130	121
		75	127	127	119	116	144	121	120
		80	130	128	129	117	138	128	120
		90	115	123	119	136	138	124	118
		100	127	120	121	122	133	120	108
		110	117	121	110	122	128	120	124
h	GFPsf1	5	0	0	0.7	0.7	2.7	3.8
		10	0	0	2.2	2.2	5.5	6.6
		20	0	0	5.9	5.9	5.5	6.6
		30	0	0	5.9	5.9	6.4	5.6
		40	0.7	0	5.9	4.4	8.2	5.6
		50	2.9	0	5.9	5.1	10.1	5.6
		60	5.1	0	5.9	5.9	9.1	6.6
		70	3.7	0.7	5.9	5.9	9.1	6.6
		75	3.7	0.7	5.9	5.9	9.1	6.6
		80	2.9	0.7	5.9	5.9	9.1	6.6
		90	1.5	2.2	5.1	5.9	9.1	6.6
		100	2.2	2.2	4.4	5.9	8.2	6.6
		110	3.7	2.2	4.4	5.9	8.2	6.6
	cPLA2KDsf1	5	0	2.4	0.8	0.8	0.7	4.2	6.1
		10	0	4.7	3.1	0	0.7	4.2	9.9
		20	0	6.3	7.7	0	0.7	7	13.8
		30	2.5	8.7	7.7	4.1	0.7	7	16.1
		40	3.3	8.7	7.7	8.2	1.4	7	16.1
		50	5.7	10.3	7.7	12.3	6.3	6.3	14.5
		60	8.2	10.3	7.7	13.1	6.3	6.3	14.5
		70	5.7	9.5	7.7	13.9	6.3	6.3	14.5
		75	5.7	9.5	7.7	13.9	6.3	6.3	14.5
		80	6.5	9.5	7.7	13.9	5.6	6.3	14.5
		90	6.5	9.5	7.7	13.9	5.6	6.3	14.5
		100	10.6	9.5	7.7	13.1	5.6	6.3	14.5
		110	10.6	10.3	7.7	13.1	5.6	6.3	15.3
i	GFPsf1		2.8	1.6	5.1	5.9	8.8	6.6
	cPLA2KDsf1		8	9.6	7.7	13.6	5.8	6.3	14.7
j	GFPsf1		10.4	8.5	11	11.5	15.7	13.6
	cPLA2KDsf1		11.6	11.1	11.6	16.3	7.9	11.8	13.8
k	GFPsf1		7.5	8.8	8.9	8.2	10.3	9.6
	cPLA2KDsf1		5.4	11.7	12.1	13.9	7.9	8.5	15.5
l	GFPsf1	Basal	11.4	9.5	12.7	11.2	11.9	11.7
		clamp	7.6	6.9	5.8	5.6	6.9	7.1
	cPLA2KDsf1	Basal	9.6	7.6	10.3	11.1	6	12.6	6.5
		clamp	3.6	1.5	4	2.7	2.1	5.5	-0.9
m	GFPsf1		33.8	27.8	54.2	50.1	42	39.7
	cPLA2KDsf1		62.4	80.1	61.5	75.7	64.7	56.2	113.1

## Sheet: Figure 6
		1	2	3	4	5	6	7	8	9	10	11	12	13	14	15	16	17	18	19	20	21	22	23	24	25	26	27	28	29	30	31	32	33	34	35	36	37	38	39	40
panels	groups	data
d	GFPsf1-RCD	37	30	24	22
	GFPsf1-HFD	32	28	27	33
	cPLA2KDsf1-HFD	27	34	28	48
e	GFPsf1-RCD	19	15	20	14
	GFPsf1-HFD	54	40	37	33
	cPLA2KDsf1-HFD	25	24	18	23
f	GFPsf1-RCD	48.5455	48.3273	52.5636
	GFPsf1-HFD	51.3	42.92	49.7333
	cPLA2KDsf1-HFD	34.8769	48.5538	54.4
g	GFPsf1-RCD	46.5583	35.675	29.2667
	GFPsf1-HFD	61.4444	59.1818	59.8
	cPLA2KDsf1-HFD	29.5	48.9	38.3818
k	GFPsf1-RCD	88	70	59
	GFPsf1-HFD	56	80	78
	cPLA2KDsf1-HFD	49	73	75
l	GFPsf1-RCD	16	28	24
	GFPsf1-HFD	53	62	43
	cPLA2KDsf1-HFD	30	36	31
m	GFPsf1-RCD	50.3615	41.7769	56.7889
	GFPsf1-HFD	62.2231	72.5462	74.1667
	cPLA2KDsf1-HFD	55.575	51.6417	49.5778
n	GFPsf1-RCD	40.4	39.4583	29.2417
	GFPsf1-HFD	64.6769	58.3385	59.4
	cPLA2KDsf1-HFD	50.45	49.0667	48.7

## Sheet: FigureS1
panels	groups	subgroups	data
b	sal	LPI 16:0	2.9	113.4	227.8	55.9
		LPI 18:0	49.9	93.2	153.3	103.6
		LPI 18:1	122.6	85.4	128	64
		LPI 20:4	41.1	127.6	148.3	83
		LPI 22:4	81	110.9	137.4	70.7
		LPE 16:0	48	56	200.7	95.3
		LPE 18:0	147.5	72.4	125.9	54.3
		LPE 18:1	208.4	39.4	104.5	47.7
		LPE 20:4	56.1	110.6	158.1	75.3
		LPE 22:4	16.6	119	136.2	128.2
		LPS16:0	177.4	68	94.9	59.6
		LPS18:0	72.7	43.3	173.7	110.3
		LPS18:1	134.6	65.9	143.3	56.2
		LPS20:4	206.3	64.6	93.6	35.5
		LPS22:4	245.5	47.8	72	34.7
	Glc	LPI 16:0	281.7	135	172.5	56.8
		LPI 18:0	483.7	109.1	161.9	136.8
		LPI 18:1	166.8	117.2	111.3	66.6
		LPI 20:4	170.9	133	124.5	70.4
		LPI 22:4	85.7	154.7	90	61.3
		LPE 16:0	422	101.4	135.5	92.9
		LPE 18:0	98	83.6	99.1	49.3
		LPE 18:1	50.2	60.2	93.6	45.3
		LPE 20:4	154.1	179	119.7	80.6
		LPE 22:4	225.4	155.5	117.3	152.7
		LPS16:0	142.9	89	67.6	47.7
		LPS18:0	278.1	53.9	160.2	117
		LPS18:1	322.6	91.7	111.9	49.2
		LPS20:4	107.5	89.9	67.2	31.6
		LPS22:4	82.5	61.7	54	31.1
c	sal	LPI 16:0	3.1	144	196.6	56.3
		LPI 18:0	48.3	120	134	97.7
		LPI 18:1	105.9	105.5	123.3	65.2
		LPI 20:4	30.9	174.1	114.3	80.7
		LPI 22:4	57.5	134.9	129.2	78.3
		LPE 16:0	57.5	73.9	181	87.7
		LPE 18:0	129.2	91.2	121.3	58.3
		LPE 18:1	204	46.8	102.7	46.5
		LPE 20:4	52.5	110.1	154.7	82.8
		LPE 22:4	11.5	124	130.1	134.5
		LPS16:0	149.4	86.8	103.2	60.5
		LPS18:0	72.4	53.4	164.7	109.4
		LPS18:1	112.9	85.7	146.6	54.8
		LPS20:4	195.1	77.3	90.9	36.6
		LPS22:4	220.6	65.7	76.9	36.9
	Glc	LPI 16:0	216.3	139.1	202.9	74.5
		LPI 18:0	382.1	104.5	183.1	179.6
		LPI 18:1	177.1	107.4	141.9	90.4
		LPI 20:4	131.2	105.1	148.5	90.1
		LPI 22:4	83.5	139.5	132.7	85.8
		LPE 16:0	503.2	97	183	123.5
		LPE 18:0	106.9	80	139.7	62.4
		LPE 18:1	48.2	54.7	125.3	62.2
		LPE 20:4	137.5	152.4	169	94.3
		LPE 22:4	167.3	126.6	133.6	202.7
		LPS16:0	197.7	100.3	110.2	81.7
		LPS18:0	217.4	52.1	198.5	113.5
		LPS18:1	466.5	91.2	153	77
		LPS20:4	120.3	82.2	92.6	43.2
		LPS22:4	98.7	64.4	79.3	49.1

## Sheet: FigureS2
panels	groups	subgroups	data
a	sal	12-HETE	2.09	0.881656	0.462327	0.566017
		5-HETE	0.3493	0.116486	0.469557	3.06466
	glc	12-HETE	1.69305	1.79952	4.45799	4.08927	4.82651
		5-HETE	0.295757	0.477684	0.745512	1.83759	1.67171
b	sal	19-HETE	0.900783	1.0882	0.927967	1.08305
	glc	19-HETE	1.22214	1.07594	1.11921	1.21848	1.04716

## Sheet: FigureS3
panels	groups	subgroups	data
a (major)	vehicle	-30	159	128	127	130	149	134	148
		0	141	115	107	105	151	129	129
		15	264	228	264	281	289	289	306
		30	209	127	161	178	202	193	229
		60	136	122	144	148	137	154	198
		120	144	113	110	112	133	105	134
	Xestospondin2	-30	174	131	120	137	146	117	149
		0	152	111	133	134	190	135	126
		15	309	223	261	300	382	267	271
		30	253	149	174	173	375	177	251
		60	159	123	135	148	231	161	148
		120	136	91	110	112	148	131	121
a (AUC)	vehicle		20160	16020	18165	19027.5	20167.5	19725	23640
	Xestospondin2		22702.5	15795	18202.5	19417.5	30427.5	20175	20947.5
b (major)	vehicle	-30	159	128	127	130	149	136	134
		0	141	115	107	105	151	124	115
		15	264	228	264	281	289	250	259
		30	209	127	161	178	202	149	211
		60	136	122	144	148	137	140	155
		120	144	113	110	112	133	119	126
	U73122	-30	128	151	111	130	143	132	133
		0	131	109	108	106	128	121	109
		15	179	196	243	287	237	260	217
		30	131	129	133	168	178	220	149
		60	118	117	111	136	139	164	137
		120	95	102	106	122	115	131	105
b (AUC)	vehicle		20160	16020	18165	19027.5	20167.5	17902.5	20250
	U73122		14775	14985	15622.5	18660	18225	21067.5	16740

## Sheet: FigureS4
panels	groups	subgroups	data
b	PBS	dmVMH	12	11	4
		cVMH	5	3	5
		vlVMH	12	1	6
	MAFP	dmVMH	20	19	12
		cVMH	13	9	3
		vlVMH	7	11	9
	leptin	dmVMH	38	90	72
		cVMH	14	15	19
		vlVMH	0	3	11
	leptin/MAFP	dmVMH	16	23	15
		cVMH	5	6	4
		vlVMH	7	4	5
c	PBS		47	28	21
	MAFP		21	24	34
	leptin		42	19	40
	leptin/MAFP		46	27	31
e	PBS	dmVMH	9	14	7
		cVMH	5	8	5
		vlVMH	7	0	4
	MAFP	dmVMH	3	7	5
		cVMH	4	3	4
		vlVMH	0	1	4
	leptin	dmVMH	93	55	71
		cVMH	14	4	14
		vlVMH	7	1	4
	leptin/MAFP	dmVMH	57	51	37
		cVMH	9	8	9
		vlVMH	3	1	9
f	PBS		5	8	2
	MAFP		3	6	6
	leptin		34.5	40	38	43
	leptin/MAFP		19.5	36	17

[truncated: 8 more sheets: FigureS5, FigureS6, FigureS7, FigureS8, FigureS9, FigureS10, FigureS11, FigureS12]
